# Supplementary material for: Effects of Virtual Reality Hypnosis on Pain and Anxiety in Oncology Patients During Port-a-Catheter Placement Procedure: A Pilot Study
Source: Brain Sci. 2026 Mar 31;16(4):384. doi: 10.3390/brainsci16040384 (PMC13115483; doi:10.3390/brainsci16040384)
Supplement: Supplementary file 1 [file brainsci-16-00384-s001.zip]

Archive with 1 entries (1 files):
- brainsci-4194879-supplementary.pdf
